# Supplementary material for: Magnitude, Patterns, and Associated Predictors of Cardiovascular Events in Tetanus: A 2-Year, Single-Center, Ambidirectional Cohort Study Involving 572 Patients
Source: Open Forum Infect Dis. 2023 Sep 20;10(10):ofad473. doi: 10.1093/ofid/ofad473 (PMC10546955; doi:10.1093/ofid/ofad473)
Supplement: ofad473_Supplementary_Data [file ofad473_supplementary_data.zip]

Archive with 2 entries (2 files):
- Appendix_1.docx
- Appendix_2.docx
